# Supplementary material for: The Effects of Repetitive Transcranial Magnetic Stimulation on Gait, Motor Function, and Balance in Parkinson’s Disease: A Systematic Review and Meta-Analysis of Randomized Controlled Trials
Source: J Clin Med. 2025 Dec 25;15(1):166. doi: 10.3390/jcm15010166 (PMC12786542; doi:10.3390/jcm15010166)
Supplement: Supplementary file 1 [file jcm-15-00166-s001.zip]

Archive with 3 entries (2 files):
- jcm-4010198-supplementary/
- jcm-4010198-supplementary/Figure S1. PRISMA 2020 checklist.pdf
- jcm-4010198-supplementary/Table S1. Search strategy.pdf
